# Supplementary material for: Two new species in Iris series Chinenses (Iridaceae) from south-central China
Source: PhytoKeys. 2020 Sep 15;161:41–60. doi: 10.3897/phytokeys.161.55483 (PMC7508924; doi:10.3897/phytokeys.161.55483)
Supplement: XML Treatment for Iris dabashanensis [file phytokeys.161.55483-treatment1.xml]

<!DOCTYPE tp:taxon-treatment
  PUBLIC "-//TaxonX//DTD Taxonomic Treatment Publishing DTD v0 20100105//EN" "tax-treatment-NSO.dtd">
<tp:taxon-treatment xmlns:tp="http://www.plazi.org/taxpub"><tp:treatment-meta><kwd-group><label>Taxon classification</label><kwd><named-content xmlns:xlink="http://www.w3.org/1999/xlink" content-type="kingdom">Plantae</named-content></kwd><kwd><named-content xmlns:xlink="http://www.w3.org/1999/xlink" content-type="order">Mantodea</named-content></kwd><kwd><named-content xmlns:xlink="http://www.w3.org/1999/xlink" content-type="family">Tarachodidae</named-content></kwd></kwd-group><mixed-citation publication-type="journal"><person-group><name><surname>Wilson</surname><given-names>Carol A.</given-names></name></person-group><article-title>Two new species in <italic><tp:taxon-name><tp:taxon-name-part taxon-name-part-type="genus" reg="Iris">Iris</tp:taxon-name-part></tp:taxon-name></italic> series <italic><tp:taxon-name><tp:taxon-name-part taxon-name-part-type="series" reg="Chinenses">Chinenses</tp:taxon-name-part></tp:taxon-name></italic> (<tp:taxon-name><tp:taxon-name-part taxon-name-part-type="family">Iridaceae</tp:taxon-name-part></tp:taxon-name>) from south-central China</article-title><source>PhytoKeys</source><day>15</day><month>9</month><year>2020</year><volume>161</volume><fpage>41</fpage><lpage>60</lpage><pub-id pub-id-type="doi">10.3897/phytokeys.161.55483</pub-id></mixed-citation></tp:treatment-meta><tp:nomenclature><tp:taxon-name><object-id xmlns:xlink="http://www.w3.org/1999/xlink" content-type="arpha" xlink:type="simple">70F7C51E-1F0F-5B01-B935-E283C1C62D96</object-id>
              <tp:taxon-name-part taxon-name-part-type="genus" reg="Iris">Iris</tp:taxon-name-part>
              <tp:taxon-name-part taxon-name-part-type="species" reg="dabashanensis">dabashanensis</tp:taxon-name-part>
              <object-id xmlns:xlink="http://www.w3.org/1999/xlink" content-type="ipni" xlink:type="simple">urn:lsid:ipni.org:names:77211598-1</object-id>
            </tp:taxon-name><tp:taxon-authority>C.A.Wilson</tp:taxon-authority><tp:taxon-status xmlns:xlink="http://www.w3.org/1999/xlink" xlink:type="simple">sp. nov.</tp:taxon-status><xref ref-type="fig" rid="F2">Figures 2A–C</xref><xref ref-type="fig" rid="F3">, 3</xref></tp:nomenclature><tp:treatment-sec sec-type="diagnosis" id="SECID0EEJBG"><title>Diagnosis.</title><p>Morphologically similar to <italic><tp:taxon-name><tp:taxon-name-part taxon-name-part-type="genus" reg="Iris">I.</tp:taxon-name-part> <tp:taxon-name-part taxon-name-part-type="species" reg="henryi">henryi</tp:taxon-name-part></tp:taxon-name></italic> the new species differs in having narrower leaves (0.9–2 mm versus 4–4.5 mm), shorter bracts (2–4 cm versus 4–7 cm), and shorter style branches (1 cm versus 1.8 cm).</p></tp:treatment-sec><tp:treatment-sec sec-type="material" id="SECID0EVJBG"><title>Type.</title><p>China. Sichuan Province: About 5 km N of Wanyuan, Wanyuan County, 1,140 m, <named-content xmlns:xlink="http://www.w3.org/1999/xlink" content-type="dwc:verbatimCoordinates" xlink:type="simple"><named-content content-type="geo-json" specific-use="{&#34;type&#34;:&#34;Point&#34;,&#34;coordinates&#34;:[108.088500,32.195333]}" id="NCID0E5JBG" xlink:type="simple">32°11.720'N, 108°05.310'E</named-content></named-content>, 3, May 2001 (fl), voucher from cultivated material, <italic>D. Probst CPC3.5.01.3</italic> (<bold><italic>holotype</italic></bold>: UC!; <bold><italic>isotypes</italic></bold>: PE!, E!).</p><fig id="F2" position="float" orientation="portrait"><object-id xmlns:xlink="http://www.w3.org/1999/xlink" content-type="doi" xlink:type="simple">10.3897/phytokeys.161.55483.figure2</object-id><object-id xmlns:xlink="http://www.w3.org/1999/xlink" content-type="arpha" xlink:type="simple">0887D25B-E158-5499-9D8E-D41DEC76836B</object-id><label>Figure 2.</label><caption><p>Images <bold>A–C</bold><italic><tp:taxon-name><tp:taxon-name-part taxon-name-part-type="genus" reg="Iris">I.</tp:taxon-name-part> <tp:taxon-name-part taxon-name-part-type="species" reg="dabashanensis">dabashanensis</tp:taxon-name-part></tp:taxon-name></italic><bold>D–F</bold><italic>I <tp:taxon-name><tp:taxon-name-part taxon-name-part-type="genus" reg="Iris"/><tp:taxon-name-part taxon-name-part-type="species" reg="probstii">probstii</tp:taxon-name-part></tp:taxon-name></italic>. <bold>A</bold> Habit <bold>B</bold> inflorescence <bold>C</bold> flower <bold>D</bold> habit <bold>E</bold> inflorescence <bold>F</bold> flower (Photos <bold>B–F</bold> C. author; <bold>A</bold> Mark McDonough).</p></caption><graphic xmlns:xlink="http://www.w3.org/1999/xlink" xlink:href="phytokeys-161-041-g002.jpg" position="float" orientation="portrait" xlink:type="simple" id="oo_452696.jpg"><uri content-type="original_file" xlink:type="simple">https://binary.pensoft.net/fig/452696</uri></graphic></fig></tp:treatment-sec><tp:treatment-sec sec-type="description" id="SECID0ECMBG"><title>Description.</title><p>Small evergreen herbaceous plant with aerial flowering stems less than basal leaves. Bracts, cauline leaves, base of basal leaves ± tinged with red. Rhizomes short and branched with fibrous leaf remains. Stolons present. Roots slender, branched, with tubers to 6 mm. Basal leaves distichous, linear with acute apex, bright green, slightly glossy, 28–44 cm long, 0.9–2 (3) mm wide, 1–2 veins; crowded in clumps. Flowering stem ca. 8–18 cm with 1 or 2 cauline leaves, with upper cauline leaf extending well above mid stem. Inflorescence with two opposite bracts (spathes) subtending 2 (3) flowers, terminal flower opening first with a single bract subtending each subsequent flower; lower bracts ± equal, 2.0–4 cm long, 0.4–0.5 cm wide; pedicels long (2.5–5 cm) and slender. Flowers light violet, open, ca. 3 cm diameter, radial with petals slightly angled upward, sepals light violet, horizontal and recurved distally; floral tube 0.2–0.5 cm; sepals ovate, shallow apical notch, narrowed at base, 2–3 cm long, 0.6–1.1 cm wide, obvious median ridge cream-colored with violet spots, a lateral ridge on either side of the median, yellow patch between lateral ridges and extending beyond ridges; petals light violet, rotund, apical notch, 1.6–2.1 cm long, ca. 1.0 cm wide, clawed in lower 1/4; stamens cream, ca. 0.8 cm long, anthers = filaments; style branches petaloid, light violet, ca. 1 cm long, 0.3 cm wide, bi-lobed distally, lobes ca. 0.4 cm long, stigma broad, slightly rounded. Capsule rounded, ca. 1 cm long. Seed light to medium brown, ca. 0.4 cm, with conspicuous white appendage. Flowering: April to May.</p><fig id="F3" position="float" orientation="portrait"><object-id xmlns:xlink="http://www.w3.org/1999/xlink" content-type="doi" xlink:type="simple">10.3897/phytokeys.161.55483.figure3</object-id><object-id xmlns:xlink="http://www.w3.org/1999/xlink" content-type="arpha" xlink:type="simple">B67233FA-B286-52E0-AE47-B377DFD189D5</object-id><label>Figure 3.</label><caption><p>Illustration of <italic><tp:taxon-name><tp:taxon-name-part taxon-name-part-type="genus" reg="Iris">I.</tp:taxon-name-part> <tp:taxon-name-part taxon-name-part-type="species" reg="dabashanensis">dabashanensis</tp:taxon-name-part></tp:taxon-name></italic>. <bold>A</bold> Habit <bold>B</bold> inflorescence <bold>C</bold> sepal <bold>D</bold> petal <bold>E</bold> style branch, anther <bold>F</bold> fruit <bold>G</bold> stolon, roots, tubers <bold>H</bold> root tuber (Source: <bold>A–E</bold><italic>D. Probst CPC3.5.01.3</italic> (UC); <bold>F</bold> photograph by Marty Schafer and Jan Sacks; <bold>G, H</bold> photograph by D. Probst, photographs available from author).</p></caption><graphic xmlns:xlink="http://www.w3.org/1999/xlink" xlink:href="phytokeys-161-041-g003.jpg" position="float" orientation="portrait" xlink:type="simple" id="oo_452697.jpg"><uri content-type="original_file" xlink:type="simple">https://binary.pensoft.net/fig/452697</uri></graphic></fig></tp:treatment-sec><tp:treatment-sec sec-type="distribution" id="SECID0EXNBG"><title>Distribution and ecology.</title><p><italic><tp:taxon-name><tp:taxon-name-part taxon-name-part-type="genus" reg="Iris">Iris</tp:taxon-name-part> <tp:taxon-name-part taxon-name-part-type="species" reg="dabashanensis">dabashanensis</tp:taxon-name-part></tp:taxon-name></italic> is known from the Daba Mountains in Sichuan and Hubei Provinces and Chongqing Municipality (Fig. <xref ref-type="fig" rid="F4">4</xref>) on open rocky slopes with calcareous soils associated with shrubs or mixed conifer and hardwood forests.</p><fig id="F4" position="float" orientation="portrait"><object-id xmlns:xlink="http://www.w3.org/1999/xlink" content-type="doi" xlink:type="simple">10.3897/phytokeys.161.55483.figure4</object-id><object-id xmlns:xlink="http://www.w3.org/1999/xlink" content-type="arpha" xlink:type="simple">EB701B35-8DE8-58DD-A0C9-B5858D599909</object-id><label>Figure 4.</label><caption><p>Map of known distribution for <italic><tp:taxon-name><tp:taxon-name-part taxon-name-part-type="genus" reg="Iris">I.</tp:taxon-name-part> <tp:taxon-name-part taxon-name-part-type="species" reg="dabashanensis">dabashanensis</tp:taxon-name-part></tp:taxon-name></italic> in gray outlined in black.</p></caption><graphic xmlns:xlink="http://www.w3.org/1999/xlink" xlink:href="phytokeys-161-041-g004.jpg" position="float" orientation="portrait" xlink:type="simple" id="oo_452698.jpg"><uri content-type="original_file" xlink:type="simple">https://binary.pensoft.net/fig/452698</uri></graphic></fig></tp:treatment-sec><tp:treatment-sec sec-type="etymology" id="SECID0EEPBG"><title>Etymology.</title><p>The new species is named for the Daba Mountains in China where it occurs.</p></tp:treatment-sec><tp:treatment-sec sec-type="Preliminary conservation status" id="SECID0EJPBG"><title>Preliminary conservation status.</title><p>Following the criteria and categories of <xref ref-type="bibr" rid="B10">IUCN (2012)</xref>, <italic><tp:taxon-name><tp:taxon-name-part taxon-name-part-type="genus" reg="Iris">Iris</tp:taxon-name-part> <tp:taxon-name-part taxon-name-part-type="species" reg="dabashanensis">dabashanensis</tp:taxon-name-part></tp:taxon-name></italic> is given a preliminary status of Least Concern (<abbrev xmlns:xlink="http://www.w3.org/1999/xlink" xlink:title="Least Concern" id="ABBRID0E5PBG" xlink:type="simple">LC</abbrev>). One of the known populations is in the Shennongjia Forest Region of Hubei Province. Although the precise location of the <italic><tp:taxon-name><tp:taxon-name-part taxon-name-part-type="genus" reg="Iris">I.</tp:taxon-name-part> <tp:taxon-name-part taxon-name-part-type="species" reg="dabashanensis">dabashanensis</tp:taxon-name-part></tp:taxon-name></italic> population is unknown, the Shennongjia National Nature Reserve occurs within the region and has protected status.</p></tp:treatment-sec><tp:treatment-sec sec-type="material" id="SECID0ENQBG"><title>Other specimens examined.</title><p>China. 4 ⚥ Chongqing Municipality, Chengkou County; 29 April 1958; <italic>T.L. Dai</italic> leg.; <italic>100265</italic>; HNWP 34156, PE 01012365, SZ 00043052, SZ 00043057; · 5 ⚥ Chongqing Municipality: Chengkou County; 1 May 1958; <italic>T.L. Dai</italic> leg.; <italic>100335</italic>; CDBI 0169543, IBK 00251078, SZ 00043056, PE 00034001, PE 01012364; · 4 ⚥ Chongqing Municipality: Liangzhong Hewu ji, Chengkou County; 20 April 1958; <italic>T.L. Dai</italic> leg.; <italic>100150</italic>; PE 00034002, SZ 00043055, HNWP 34209, IBK 00251010; · 1 ⚥ Chongqing Municipality: Liang Yizh, Chengkou County; 2 April 1958; <italic>T.L. Dai</italic> leg.; <italic>100154</italic>; CDBI 0169546; · 6 ⚥ Chongqing Municipality: Yizi Liang Hengyan pengwuji, Chengkou County; 24 May 1958; <italic>T.L. Dai</italic> leg.; <italic>100583</italic>; IBK 00081641, CDBI 0169544, CDBI 0169545, HNWP 34583, SZ 00043061, PE 01012366; · 1 ⚥ Chongqing Municipality: Chengkou County; sin. date; <italic>Farges</italic> leg.; <italic>101</italic>; P 02163317; · 4 ⚥ Chongqing Municipality: Chengkou County; 1892; <italic>Farges</italic> leg.; <italic>1024</italic>; P 02163312, P 02163313, P 02163314, P 02163316; · 11 ⚥; Hubei Province: Shennongjia Forest Region; 27 April 2014; <italic>Du Wei</italic> leg.; <italic>1407</italic>; WH 1933.</p></tp:treatment-sec><tp:treatment-sec sec-type="notes" id="SECID0E4RBG"><title>Notes.</title><p>The date on the specimen <italic>T.L. Dai 100154</italic> was 1918 but the collections made at the same time and place had a date of 1958 which is consistent with Dai’s numbering of specimens and other collections.</p></tp:treatment-sec><ref-list><ref id="B10"><mixed-citation xmlns:xlink="http://www.w3.org/1999/xlink" xlink:type="simple"><institution xlink:type="simple">IUCN</institution> (<year>2012</year>) <source>Red List Categories and Criteria. Version 3.1. Second edition.</source><publisher-name>IUCN</publisher-name>, <publisher-loc>Gland, Switzerland</publisher-loc>, <size units="page">32 pp</size>.</mixed-citation></ref></ref-list></tp:taxon-treatment>
