# Supplementary material for: Two new species in Iris series Chinenses (Iridaceae) from south-central China
Source: PhytoKeys. 2020 Sep 15;161:41–60. doi: 10.3897/phytokeys.161.55483 (PMC7508924; doi:10.3897/phytokeys.161.55483)
Supplement: XML Treatment for Iris probstii [file phytokeys.161.55483-treatment2.xml]

<!DOCTYPE tp:taxon-treatment
  PUBLIC "-//TaxonX//DTD Taxonomic Treatment Publishing DTD v0 20100105//EN" "tax-treatment-NSO.dtd">
<tp:taxon-treatment xmlns:tp="http://www.plazi.org/taxpub"><tp:treatment-meta><kwd-group><label>Taxon classification</label><kwd><named-content xmlns:xlink="http://www.w3.org/1999/xlink" content-type="kingdom">Plantae</named-content></kwd><kwd><named-content xmlns:xlink="http://www.w3.org/1999/xlink" content-type="order">Mantodea</named-content></kwd><kwd><named-content xmlns:xlink="http://www.w3.org/1999/xlink" content-type="family">Tarachodidae</named-content></kwd></kwd-group><mixed-citation publication-type="journal"><person-group><name><surname>Wilson</surname><given-names>Carol A.</given-names></name></person-group><article-title>Two new species in <italic><tp:taxon-name><tp:taxon-name-part taxon-name-part-type="genus" reg="Iris">Iris</tp:taxon-name-part></tp:taxon-name></italic> series <italic><tp:taxon-name><tp:taxon-name-part taxon-name-part-type="series" reg="Chinenses">Chinenses</tp:taxon-name-part></tp:taxon-name></italic> (<tp:taxon-name><tp:taxon-name-part taxon-name-part-type="family">Iridaceae</tp:taxon-name-part></tp:taxon-name>) from south-central China</article-title><source>PhytoKeys</source><day>15</day><month>9</month><year>2020</year><volume>161</volume><fpage>41</fpage><lpage>60</lpage><pub-id pub-id-type="doi">10.3897/phytokeys.161.55483</pub-id></mixed-citation></tp:treatment-meta><tp:nomenclature><tp:taxon-name><object-id xmlns:xlink="http://www.w3.org/1999/xlink" content-type="arpha" xlink:type="simple">839FE4C0-A63B-5D47-8308-F578340B6DEE</object-id>
              <tp:taxon-name-part taxon-name-part-type="genus" reg="Iris">Iris</tp:taxon-name-part>
              <tp:taxon-name-part taxon-name-part-type="species" reg="probstii">probstii</tp:taxon-name-part>
              <object-id xmlns:xlink="http://www.w3.org/1999/xlink" content-type="ipni" xlink:type="simple">urn:lsid:ipni.org:names:77211599-1</object-id>
            </tp:taxon-name><tp:taxon-authority>C.A.Wilson</tp:taxon-authority><tp:taxon-status xmlns:xlink="http://www.w3.org/1999/xlink" xlink:type="simple">sp. nov.</tp:taxon-status><xref ref-type="fig" rid="F2">Figures 2D–F</xref><xref ref-type="fig" rid="F5">, 5</xref></tp:nomenclature><tp:treatment-sec sec-type="diagnosis" id="SECID0EWTBG"><title>Diagnosis.</title><p>Morphologically similar to <italic><tp:taxon-name><tp:taxon-name-part taxon-name-part-type="genus" reg="Iris">I.</tp:taxon-name-part> <tp:taxon-name-part taxon-name-part-type="species" reg="henryi">henryi</tp:taxon-name-part></tp:taxon-name></italic>, the new species differs in having wider sepals (ca. 7 mm versus 4 mm) and style branch lobes that are shorter (ca. 2–3 mm versus 6 mm).</p></tp:treatment-sec><tp:treatment-sec sec-type="material" id="SECID0EHUBG"><title>Type.</title><p>China. Guizhou Province: about 24 km south of Yanhe on road to Xiushan, 970 m, <named-content xmlns:xlink="http://www.w3.org/1999/xlink" content-type="dwc:verbatimCoordinates" xlink:type="simple"><named-content content-type="geo-json" specific-use="{&#34;type&#34;:&#34;Point&#34;,&#34;coordinates&#34;:[108.700733,28.427383]}" id="NCID0EQUBG" xlink:type="simple">28°25.643'N, 108°42.044'E</named-content></named-content>, 24, July 2003 (fl), voucher from cultivated material, <italic>D. Probst CPC24.7.03.1</italic> (<bold>holotype</bold>: UC!; <bold>isotypes</bold>: PE!, E!).</p></tp:treatment-sec><tp:treatment-sec sec-type="description" id="SECID0E2UBG"><title>Description.</title><p>Small evergreen herbaceous plant with aerial flowering stems shorter than basal leaves. Bracts, cauline leaves, base of basal leaves ± tinged with red. Rhizomes short (&lt; 4 mm), branched, hidden by leaf remains. Stolons present. Roots highly branched distally with small tubers. Basal leaves distichous, linear with acute apex, bright green, slightly glossy on upper surface, dull green on lower surface, leaf edges obscurely membraneous, 12–40 cm long, 0.4–0.6 cm wide, veins slightly thickened; crowded in clumps. Flowering stem ca. 15 cm with 2 (3) cauline leaves on lower half. Inflorescence with two opposite bracts (spathes) subtending 2 (3) flowers, terminal flower opening first with a single bract subtending each subsequent flower; lower bracts ± unequal, 3.5–6 (7) cm long, 0.4–0.5 cm wide; pedicels long (3–4.5 cm) and slender. Flowers cream with light violet, open, ca. 3 cm diameter, radial with petals slightly angled upward, sepals horizontal and recurved distally; floral tube 0.3–0.4 cm; sepals cream adaxially, light yellow abaxially, narrowly obcordate, ± shallow apical notch, narrowed at base, 2.2–2.9 cm long, 0.6–0.9 wide, obvious yellow-orange median ridge, purple spot beginning at ca. midpoint and extending distally beyond ridge with two bright yellow patches flanking ridge distally; petals cream with light violet tint that is more prominent along median, narrowly spathulate, 1.8–2.2 cm long, 0.6–0.7 cm wide, clawed in lower 1/4; stamens cream, ca. 1 cm long, anthers = filaments; style branches medium violet, 1.2–1.5 cm long, 0.3–0.4 cm wide, bi-lobed distally, light violet lobes ca. 0.2–0.3 cm long with several teeth, stigma broad, slightly rounded. Capsule rounded with short apical beak. Seed light to medium brown, ca. 0.4 cm, with conspicuous white appendage. Flowering: April to May.</p><fig id="F5" position="float" orientation="portrait"><object-id xmlns:xlink="http://www.w3.org/1999/xlink" content-type="doi" xlink:type="simple">10.3897/phytokeys.161.55483.figure5</object-id><object-id xmlns:xlink="http://www.w3.org/1999/xlink" content-type="arpha" xlink:type="simple">BE64C806-8DDE-58E6-AD87-566AB69726E3</object-id><label>Figure 5.</label><caption><p>Illustration of <italic><tp:taxon-name><tp:taxon-name-part taxon-name-part-type="genus" reg="Iris">I.</tp:taxon-name-part> <tp:taxon-name-part taxon-name-part-type="species" reg="probstii">probstii</tp:taxon-name-part></tp:taxon-name></italic>. <bold>A</bold> Habit <bold>B</bold> inflorescence <bold>C</bold> sepal <bold>D</bold> petal <bold>E</bold> style branch, anther <bold>F</bold> fruit (Sources: <bold>A–E</bold><italic>D. Probst CPC24.7.03.1</italic> (UC); <bold>F</bold> photograph by M. Schafer and J. Sacks, photographs available from author).</p></caption><graphic xmlns:xlink="http://www.w3.org/1999/xlink" xlink:href="phytokeys-161-041-g005.jpg" position="float" orientation="portrait" xlink:type="simple" id="oo_452699.jpg"><uri content-type="original_file" xlink:type="simple">https://binary.pensoft.net/fig/452699</uri></graphic></fig></tp:treatment-sec><tp:treatment-sec sec-type="distribution" id="SECID0EKWBG"><title>Distribution and ecology.</title><p><italic><tp:taxon-name><tp:taxon-name-part taxon-name-part-type="genus" reg="Iris">Iris</tp:taxon-name-part> <tp:taxon-name-part taxon-name-part-type="species" reg="probstii">probstii</tp:taxon-name-part></tp:taxon-name></italic> is currently known from two locations south of Yanhe in Guizhou Province China (Fig. <xref ref-type="fig" rid="F6">6</xref>) at about 800 to 1,000 m and a third unverified location about 165 km south of Yanhe. This third site, southeast of Tongren, Guizhou, China near Minhezhen (Minhe town), is based on photographs taken by C. Yang in 2016 and uploaded to the Plant Photograph Bank of China (<ext-link xmlns:xlink="http://www.w3.org/1999/xlink" xlink:type="simple" ext-link-type="uri" xlink:href="http://ppbc.iplant.cn/tu/6166544">http://ppbc.iplant.cn/tu/6166544</ext-link>). A study of herbarium records from <abbrev xmlns:xlink="http://www.w3.org/1999/xlink" xlink:title="Chinese Virtual Herbarium" id="ABBRID0EEXBG" xlink:type="simple">CVH</abbrev>, KUN, and PE did not reveal additional collections but it is likely that this new species occurs in other areas within this region. The species occupies open slopes along edges of rice paddies or under low pine woods in grassy sites associated with rocky, karst soils.</p><fig id="F6" position="float" orientation="portrait"><object-id xmlns:xlink="http://www.w3.org/1999/xlink" content-type="doi" xlink:type="simple">10.3897/phytokeys.161.55483.figure6</object-id><object-id xmlns:xlink="http://www.w3.org/1999/xlink" content-type="arpha" xlink:type="simple">FB20AF94-A0BE-521D-98C9-36BDDF2AD577</object-id><label>Figure 6.</label><caption><p>Map of known distribution for <italic><tp:taxon-name><tp:taxon-name-part taxon-name-part-type="genus" reg="Iris">I.</tp:taxon-name-part> <tp:taxon-name-part taxon-name-part-type="species" reg="probstii">probstii</tp:taxon-name-part></tp:taxon-name></italic> in gray outlined in black.</p></caption><graphic xmlns:xlink="http://www.w3.org/1999/xlink" xlink:href="phytokeys-161-041-g006.jpg" position="float" orientation="portrait" xlink:type="simple" id="oo_452700.jpg"><uri content-type="original_file" xlink:type="simple">https://binary.pensoft.net/fig/452700</uri></graphic></fig></tp:treatment-sec><tp:treatment-sec sec-type="etymology" id="SECID0EAYBG"><title>Etymology.</title><p>The new species is named in honor of the U.S. horticulturist, Darrell Probst, in recognition of his work to expand our knowledge of species from series <italic><tp:taxon-name><tp:taxon-name-part taxon-name-part-type="series" reg="Chinenses">Chinenses</tp:taxon-name-part></tp:taxon-name></italic> in their native habitats.</p></tp:treatment-sec><tp:treatment-sec sec-type="Preliminary conservation status" id="SECID0ENYBG"><title>Preliminary conservation status.</title><p>Following the criteria and categories of <xref ref-type="bibr" rid="B10">IUCN (2012)</xref>, <italic><tp:taxon-name><tp:taxon-name-part taxon-name-part-type="genus" reg="Iris">Iris</tp:taxon-name-part> <tp:taxon-name-part taxon-name-part-type="species" reg="probstii">probstii</tp:taxon-name-part></tp:taxon-name></italic> is given a preliminary status of Vulnerable (VU D2) due to its restricted area of known occupancy (&lt; 20 km<sup>2</sup>) and number of locations (&lt; 5). The area of occurrence does not have protected status. If the third location is verified and vouchered the conservation status might change.</p></tp:treatment-sec><tp:treatment-sec sec-type="material" id="SECID0EEZBG"><title>Other specimens examined.</title><p>China. Guizhou Province: about 55 km south of Yanhe on road to Xiushan, 825 m, <named-content xmlns:xlink="http://www.w3.org/1999/xlink" content-type="dwc:verbatimCoordinates" xlink:type="simple"><named-content content-type="geo-json" specific-use="{&#34;type&#34;:&#34;Point&#34;,&#34;coordinates&#34;:[108.689833,28.327517]}" id="NCID0ENZBG" xlink:type="simple">28°19.651'N, 108°41.390'E</named-content></named-content>, 9, January 2002 (fl), <italic>D. Probst CPC9.1.02.2</italic> (photo of living plant, UC).</p></tp:treatment-sec><tp:treatment-sec sec-type="notes" id="SECID0EUZBG"><title>Notes.</title><p>D. Probst collected a small rhizome segment at the second site that he grew but did not voucher. An image of the plant was obtained for documentation and deposited in UC. A specimen voucher will be made and also deposited at UC when the plant reflowers.</p></tp:treatment-sec><tp:treatment-sec><!--Section generated to contain objects referenced in tp:taxon-treatment.--><fig id="F2" position="float" orientation="portrait"><object-id xmlns:xlink="http://www.w3.org/1999/xlink" content-type="doi" xlink:type="simple">10.3897/phytokeys.161.55483.figure2</object-id><object-id xmlns:xlink="http://www.w3.org/1999/xlink" content-type="arpha" xlink:type="simple">0887D25B-E158-5499-9D8E-D41DEC76836B</object-id><label>Figure 2.</label><caption><p>Images <bold>A–C</bold><italic><tp:taxon-name><tp:taxon-name-part taxon-name-part-type="genus" reg="Iris">I.</tp:taxon-name-part> <tp:taxon-name-part taxon-name-part-type="species" reg="dabashanensis">dabashanensis</tp:taxon-name-part></tp:taxon-name></italic><bold>D–F</bold><italic>I <tp:taxon-name><tp:taxon-name-part taxon-name-part-type="genus" reg="Iris"/><tp:taxon-name-part taxon-name-part-type="species" reg="probstii">probstii</tp:taxon-name-part></tp:taxon-name></italic>. <bold>A</bold> Habit <bold>B</bold> inflorescence <bold>C</bold> flower <bold>D</bold> habit <bold>E</bold> inflorescence <bold>F</bold> flower (Photos <bold>B–F</bold> C. author; <bold>A</bold> Mark McDonough).</p></caption><graphic xmlns:xlink="http://www.w3.org/1999/xlink" xlink:href="phytokeys-161-041-g002.jpg" position="float" orientation="portrait" xlink:type="simple" id="oo_452696.jpg"><uri content-type="original_file" xlink:type="simple">https://binary.pensoft.net/fig/452696</uri></graphic></fig></tp:treatment-sec><ref-list><ref id="B10"><mixed-citation xmlns:xlink="http://www.w3.org/1999/xlink" xlink:type="simple"><institution xlink:type="simple">IUCN</institution> (<year>2012</year>) <source>Red List Categories and Criteria. Version 3.1. Second edition.</source><publisher-name>IUCN</publisher-name>, <publisher-loc>Gland, Switzerland</publisher-loc>, <size units="page">32 pp</size>.</mixed-citation></ref></ref-list></tp:taxon-treatment>
